# Supplementary material for: Parahippocampal gyrus expression of endothelial and insulin receptor signaling pathway genes is modulated by Alzheimer’s disease and normalized by treatment with anti-diabetic agents
Source: PLoS One. 2018 Nov 1;13(11):e0206547. doi: 10.1371/journal.pone.0206547 (PMC6211704; doi:10.1371/journal.pone.0206547)
Supplement: S2 File — (XLSX) [file pone.0206547.s002.xlsx]

## Sheet: legend
Column Heading	Description
ID	Donor ID
PMI	Postmortem interval in minutes
CDR	Clinical Dementia Rating Score
AOD	Age at death
Sex	Sex, Female=1, Male=2
PlaqueMean	Mean density of neuritic plaques from 5 cortical fields
bbscore	Braak & Braak staging score
Dx	Neuropathology diagnosis
Group	Diabetes and T2D-medication status

## Sheet: vessels_expression_data
Donor	PMI	CDR	AOD	SEX (F=1;M=2)	PlaqueMean	bbscore	RACE (W-1;H-2;B-3)	Gender	Dx	Group	NCAM1	NONO	RPS6KB1	PPIB	DDIT4	ADAMTS1	CEBPD	PTEN	PECAM1	NEUROD2	CX3CR1	VCAM1	SOX10	AKT1	ANGPT1	SLC2A4	APOLD1	ICAM1	SNAP25	CD59	VWF	FCGR1A	PLP1	PPIH	AKT3	ALDH1L1	HILPDA	PPARGC1A	IRS2	VEGFA	FLT1	INSR	ITGB1	RPS6KA2	RICTOR	AQP4	FTO	CTNNB1	RPLP0
1	260	0	85	1	4.08	2	1	Female	Control	NoDiabetes	3.39749	1.43605	0.443989	0.800968	2.48021	2.37845	2.51435	1.44738	0.933822	0.984323	0.0708398	0.0176001	0.50846	0.292859	0.0402187	0.0851113	2.67813	0.069841	2.79414	1.80724	2.29122	0.124337	5.59291	0.30227	2.38361	0.728211	1.59154	0.310768	0.734556	0.85921	1.72439	0.890929	1.18248	1.47844	0.738968	2.99846	1.33275	2.38103	2.87898
2	370	0.5	83	1	0	1	1	Female	Control	NoDiabetes	2.60642	1.5003	0.442881	0.844524	0.898455	1.67186	2.03222	1.06584	0.696787	0.666063	0.0719725	0.0217706	0.392303	0.308159	0.0491082	0.128562	4.04618	0.0736547	1.53816	1.06533	2.77078	0.14078	6.38123	0.319414	1.66398	0.843233	3.95355	0.19506	0.660048	0.213792	1.38954	0.675172	1.06803	1.03156	0.576833	5.33347	1.06803	1.8899	2.47132
3	1128	0	81	1	4.24	2	1	Female	Control	NoDiabetes	1.6397	1.20922	0.45203	0.956342	2.27832	3.26387	3.80124	1.08968	1.4332	0.427201	0.143201	0.0624498	0.452472	0.335171	0.0854642	0.21431	6.21304	0.236184	0.145085	1.38978	7.22678	0.547943	6.0283	0.218217	1.16401	0.545973	6.29955	0.115136	0.563922	0.429757	2.43506	1.04374	0.895558	1.57608	0.202967	1.12107	0.743967	2.07495	3.9661
4	410	0	79	1	0	0	1	Female	Control	NoDiabetes	3.55223	1.43785	0.356199	0.80421	1.90574	1.1426	2.90266	1.25851	0.779624	0.773841	0.239369	0.0160458	0.976792	0.54954	0.0609158	0.149228	3.54307	0.0770015	0.237431	1.10476	2.26345	0.278433	13.6868	0.216716	1.46669	1.61388	1.85917	0.198352	0.89895	0.614789	1.3571	1.07517	0.838559	1.35818	0.387035	6.52148	1.17404	2.35916	3.99067
5	175	0.5	76	2	1.68	9	1	Male	Control	NoDiabetes	2.89288	1.7152	0.513394	0.844577	1.80723	1.44788	3.14827	1.23295	0.568695	1.29798	0.157632	0.0253886	0.501115	0.502247	0.0498235	0.12686	3.4545	0.0638983	1.62528	0.803942	1.48694	0.35681	7.3501	0.277422	2.53593	0.652737	3.81395	0.246581	1.18506	1.70684	2.25333	1.00097	0.754946	1.16729	0.493024	2.73485	1.36359	2.16452	2.489
6	105	1	90	1	0	3	1	Female	Control	NoDiabetes	2.99629	1.38083	0.430498	0.887843	1.7601	1.19501	2.29038	1.06053	0.54917	0.57295	0.136129	0.0197459	0.551196	0.301636	0.0602665	0.0841338	1.72877	0.0553517	1.63006	1.02449	2.09535	0.139834	7.5881	0.283822	1.52886	0.773691	2.56516	0.13917	0.66186	0.457676	0.965477	0.805197	0.777615	1.11764	0.533773	5.20913	1.0683	2.06398	2.87614
7	1165	1	81	1	0	2	2	Female	Control	NoDiabetes	1.65249	1.04915	0.450131	0.77407	0.714703	0.442102	1.1772	1.40708	0.473727	2.18305	0.297334	0.0520997	0.305807	0.709343	0.0977043	0.255953	3.55824	0.0424573	0.952823	0.553384	1.94684	0.86595	3.19583	0.206696	2.65286	0.537839	1.71438	0.178022	0.833379	0.262255	1.63258	0.387995	0.629048	0.869733	0.215836	1.63958	1.51828	2.13657	6.01548
8	606	0	72	2	0	0	3	Male	Control	NoDiabetes	1.31208	0.95102	0.188408	0.833443	1.09219	2.27082	1.87276	0.915934	1.48248	0.87787	0.137694	0.0297744	0.27403	0.393233	0.0601312	0.0986922	4.85357	0.189951	1.22722	0.886038	2.24299	0.225656	1.41206	0.322888	1.99141	0.598246	2.1169	0.0879991	0.497425	0.155526	2.35575	0.455837	0.571089	0.836429	0.148105	1.39846	1.60546	1.66113	4.11872
9	570	0	81	1	4.8	2	1	Female	Control	NoDiabetes	1.11393	0.96147	0.215019	0.809214	1.44987	2.15072	2.85083	0.915744	1.5736	1.72431	0.194153	0.109038	0.535672	0.749875	0.222559	0.308508	7.16281	0.330312	0.680186	1.43242	3.63761	0.325951	3.78365	0.356599	1.18635	0.492167	1.40632	0.233582	0.957335	0.349874	1.65779	0.962286	0.598903	0.809805	0.265594	1.32703	0.854369	1.75911	3.64502
10	1045	0.5	74	2	0	1	1	Male	Control	NoDiabetes	1.17158	1.20681	0.349747	0.742212	0.766248	0.693672	3.49118	1.34148	1.08758	1.46066	0.191902	0.0696777	0.31031	0.695798	0.134626	0.265615	5.14325	0.0856035	0.544727	1.45014	4.19109	0.839644	4.59136	0.28604	1.60858	0.478493	5.43924	0.13551	0.575609	0.180648	2.25952	0.600844	0.634663	1.16077	0.274582	1.01013	0.948028	1.51453	3.97388
11	255	1	76	1	0	2	2	Female	Control	NoDiabetes	0.42772	0.717293	0.403221	1.37158	0.817141	1.93484	2.70765	0.867469	0.794291	2.05408	0.234941	0.100252	0.368865	0.430858	0.274245	0.528295	3.56151	0.106005	1.30227	1.55205	3.16317	0.521817	5.78957	0.242463	2.95317	0.369226	5.2928	0.234941	0.262095	0.219734	2.17794	0.908542	1.05373	0.87845	0.398513	0.952637	0.93606	1.84718	4.36591
12	685	0.5	84	2	0	2	1	Male	Control	NoDiabetes	1.78515	1.88577	0.412213	0.892364	0.769886	0.945545	2.66174	0.89963	0.82163	1.50955	0.193582	0.0665157	0.403328	0.404564	0.161662	0.2196	1.96722	0.133402	2.39217	1.07284	2.75968	0.280253	5.77933	0.280167	3.59271	0.688552	1.15623	0.5248	1.06053	0.729094	1.26409	0.813152	0.695033	1.40561	0.555932	2.20744	1.38929	2.04308	2.16358
13	1432	0	66	2	0	1	1	Male	Control	NoDiabetes	1.06554	0.896849	0.449414	1.06854	0.55009	0.356931	0.78268	0.784745	0.344711	2.04935	0.214706	0.0983976	0.396433	0.836658	0.132141	0.227615	1.65622	0.0596091	1.97912	0.272143	0.685082	0.720854	3.02642	0.313097	2.763	0.410792	12.4043	0.206109	0.811502	0.212563	0.686505	0.324544	0.334646	0.598859	0.247029	0.822826	1.53541	1.55538	3.39059
14	1400	0	74	2	0	0	1	Male	Control	NoDiabetes	0.886492	0.86571	0.241681	0.954317	2.01659	2.18409	3.29666	0.810455	1.56769	0.657165	0.105261	0.154167	0.259599	0.373727	0.126773	0.339923	4.457	0.106752	1.15813	1.43791	2.99092	0.224986	2.95202	0.458777	1.77994	0.29571	1.08278	0.239651	0.475173	0.208929	1.54542	0.426554	0.565543	0.880707	0.436286	1.42812	1.0283	1.46379	3.40086
15	610	0	95	2	0	2	1	Male	Control	NoDiabetes	0.357388	0.855611	0.290863	1.2523	0.648309	1.07315	2.40498	0.716315	0.294482	1.24965	0.222132	0.0708033	0.266557	0.550954	0.161133	0.246775	4.25293	0.0471967	0.702193	0.588693	0.906624	0.77673	5.51222	0.193335	2.15637	0.357438	13.019	0.185752	0.478415	0.135619	1.24069	0.71968	0.415328	0.52224	0.294967	1.54765	1.10014	1.05172	5.38166
16	1430	0	70	2	0	1	1	Male	Control	NoDiabetes	1.7249	0.846781	0.646303	0.872118	1.26188	0.671271	3.02272	0.934544	0.296751	1.49777	0.326923	0.0947369	0.489206	0.74425	0.13325	0.439331	3.44068	0.100588	0.145695	1.4462	1.98318	1.20985	3.24167	0.179781	1.23773	1.56562	12.7266	0.227038	1.31693	0.447008	1.02796	0.675029	0.320424	1.01438	0.247691	5.13716	1.01812	1.90328	7.87312
17	624	0	94	2	0	0	1	Male	Control	NoDiabetes	0.8817	0.91358	0.85029	0.826746	1.11151	1.43908	1.54314	1.63635	0.648557	2.0401	0.450306	0.156782	0.409092	0.717058	0.170356	0.37634	6.58754	0.125526	0.232007	0.840834	1.9265	2.11751	2.5043	0.309103	1.96639	0.371604	4.03903	0.225901	0.887271	0.427381	1.6079	0.799238	0.771339	1.32974	0.311074	0.943693	1.03934	2.15392	4.64866
18	1150	0	74	2	0	1	1	Male	Control	NoDiabetes	3.64546	1.48367	0.485612	0.963428	1.0075	0.62466	1.56208	1.9984	1.52654	2.05557	0.210685	0.0831773	0.384736	0.439425	0.100481	0.280647	2.68815	0.0851236	2.75162	1.84711	7.49078	0.308104	1.51225	0.294711	9.08151	0.741778	1.78991	0.398115	2.50755	0.614351	2.54003	0.703476	0.8917	1.70794	0.53483	2.94077	5.15312	4.60753	2.69994
19	780	0	79	2	0.26	2	1	Male	Control	NoDiabetes	2.4316	1.59592	0.273683	0.618976	1.21209	0.403889	1.39528	1.16713	0.464766	2.01901	0.200294	0.0500514	0.471873	0.928951	0.0981444	0.194741	3.73998	0.0458155	1.99363	0.626131	1.74758	0.279306	3.28547	0.388935	3.45734	0.499965	3.9822	0.265735	1.31772	0.721811	1.59374	0.566458	0.425957	1.06036	0.378322	2.26315	2.69656	2.58731	2.65869
20	1423	0	82	2	0	0	1	Male	Control	NoDiabetes	5.95143	1.31066	0.309182	0.892359	0.856788	0.534222	0.576231	1.21887	0.352456	1.12807	0.172893	0.0279492	0.688541	0.386043	0.0641398	0.131938	1.5345	0.0318948	6.21236	0.615006	0.712212	0.176732	13.5403	0.341467	3.85668	0.265671	7.88872	0.185585	0.483651	0.613918	0.703618	0.707233	0.80535	1.08918	0.542375	2.41512	1.67213	1.81069	2.58785
21	435	0.5	96	1	1.53	1	1	Female	Control	NoDiabetes	0.67021	0.992442	0.263581	1.30161	1.3811	0.278513	1.0613	0.756997	0.42046	2.58606	0.375733	0.0831922	0.293466	0.937746	0.191042	0.387575	2.04072	0.0778988	1.09555	0.679829	1.86512	0.699017	4.39643	0.230676	2.78245	0.528904	4.34787	0.203525	0.547167	0.260604	1.62741	0.639071	0.400852	0.693303	0.385018	1.71704	1.35181	1.18403	3.40462
22	300	0	85	1	0	0	1	Female	Control	NoDiabetes	0.92232	1.29673	0.604548	1.34463	0.47154	0.43832	1.06646	0.911665	0.201887	2.59122	0.258913	0.0939472	0.272092	0.908655	0.182538	0.45135	1.93507	0.0629524	1.13031	0.328241	1.05313	0.749652	3.12427	0.268751	2.13168	0.325595	42.225	0.206341	0.563323	0.268962	1.11555	0.525286	0.364685	0.667379	0.276635	0.954459	1.11292	1.49244	2.15229
23	885	1	99	1	0	2	1	Female	Control	NoDiabetes	4.42993	1.19809	0.421856	1.10105	1.87228	2.07031	1.85201	0.981534	1.27134	0.509259	0.172725	0.0544642	1.03452	0.48034	0.106752	0.172219	3.50905	0.0802402	0.169416	1.84125	3.55901	0.355883	7.09768	0.172258	2.17926	0.689991	12.5336	0.15111	1.11216	0.372077	1.77824	1.25611	0.617432	0.972099	0.332072	6.94215	1.45035	1.74443	4.45505
24	705	0.5	101	2	0	3	1	Male	Control	NoDiabetes	2.95984	1.26859	0.35699	0.818757	1.26642	1.35196	3.29674	1.11637	1.0835	0.803559	0.233904	0.0762658	0.663896	0.502523	0.109593	0.209881	4.13927	0.0813805	0.529201	1.03529	2.98585	0.644192	5.46032	0.332342	2.03493	0.459446	0.646075	0.153303	0.947567	0.217009	1.35043	0.512623	0.556617	1.02444	0.301183	2.17335	1.49737	2.02409	2.94449
25	329	0	84	1	0	1	1	Female	Control	NoDiabetes	0.610879	1.1355	0.85293	0.651809	0.984373	1.75416	2.69178	1.60289	0.405788	2.00103	0.613286	0.209905	0.402247	0.667106	0.210188	0.702797	5.19264	0.0798828	0.445163	0.78169	3.24913	2.42707	8.08709	0.254379	1.9053	0.744582	12.7662	0.262028	1.06426	0.234833	0.940608	0.399698	0.77305	0.712855	0.322364	1.77003	1.10108	1.65601	5.46303
26	663	0	62	2	0	0	1	Male	Control	NoDiabetes	0.594402	1.10559	0.247229	0.746096	1.00997	0.662594	0.766283	1.31796	0.599333	1.27994	0.235225	0.0732583	0.166815	0.614008	0.140599	0.231445	2.6727	0.0668775	1.6286	0.715572	1.80381	0.680563	6.24431	0.28006	2.70279	0.243055	8.2872	0.150966	0.306047	0.273345	1.48784	0.364108	0.630943	0.984338	0.199582	0.986533	1.30329	1.52577	4.35952
27	230	2	86	1	0	3	1	Female	Control	NoDiabetes	2.23555	1.67998	0.291575	0.855923	0.850612	2.80252	2.60343	0.991757	0.519677	0.533009	0.0405451	0.0348558	0.233736	0.375248	0.0900285	0.123846	3.2695	0.0946544	1.15517	1.02717	1.73416	0.0980404	3.8892	0.24248	1.41718	0.990745	1.49274	0.121885	0.686851	0.359765	1.06101	0.489759	0.842393	0.97345	0.375927	4.63422	1.10375	2.05309	2.86862
28	1520	3	75	1	1.2	0	2	Female	Control	NoDiabetes	3.25775	1.53703	0.444878	0.753193	1.39239	1.67875	1.45616	1.30685	0.580505	0.898737	0.166286	0.0368548	0.324694	0.244005	0.0671925	0.121168	2.65888	0.0833063	3.32214	1.18956	1.99082	0.124823	4.45816	0.384204	2.2496	0.614844	1.43823	0.252562	0.567156	0.670783	1.48331	0.566311	1.20244	1.11948	0.74895	3.78354	1.27962	2.44842	2.24969
29	870	0.5	81	2	5.05	1	1	Male	Control	NoDiabetes	1.50759	1.26589	0.209281	0.865037	0.376032	0.363122	0.387995	0.983228	0.256511	2.42394	0.167226	0.0535425	0.282807	0.593336	0.106516	0.196987	0.722302	0.0510743	2.4622	0.428151	0.475048	0.326666	4.82819	0.276067	3.80133	0.299516	13.0683	0.16433	0.787475	0.296525	0.656371	0.374514	0.376886	0.655139	0.203443	1.47437	1.86582	1.66855	3.41021
30	1595	3	84	2	2.88	1	1	Male	Control	NoDiabetes	3.028	1.2949	0.345	0.9335	1.1232	2.105	2.7866	1.1681	1.0313	0.7898	0.0388	0.0188	0.362	0.2292	0.0287	0.0725	1.8705	0.3323	4.381	2.2356	1.266	0.1109	5.4269	0.2865	2.1083	0.7665	1.7933	0.2267	0.7027	0.5012	1.0233	0.5015	1.1412	1.1077	0.6769	3.4049	1.0172	1.9916	2.8892
31	230	3	93	2	17.92	5	1	Male	AD	NoDiabetes	6.26007	1.41319	0.380441	0.617816	0.953999	0.766523	1.83933	0.676647	0.278123	0.862385	0.185598	0.0403833	1.0571	0.858386	0.0696275	0.19233	2.44244	0.0681254	0.253975	0.431866	1.84239	0.652036	2.99214	0.290871	0.92519	1.18876	3.46765	0.15667	1.4572	0.22906	0.40633	0.801715	1.2717	1.33521	0.242633	1.38134	1.1626	1.33618	3.93848
32	190	3	81	1	24.4	5	1	Female	AD	NoDiabetes	3.98233	1.43372	0.469598	0.823467	1.224	0.974916	1.35521	1.35599	0.81062	0.521117	0.184348	0.035597	1.0614	0.358761	0.116336	0.154971	2.64075	0.0574081	0.222864	0.925117	2.27949	0.319507	7.65368	0.266142	1.27053	0.747878	1.53711	0.122225	0.670189	0.255414	1.94696	0.910059	1.09925	1.37151	0.482372	3.8121	1.04896	2.25094	3.1873
33	210	2	86	1	7.76	6	3	Female	AD	NoDiabetes	2.60453	1.25476	0.320562	0.775507	0.983554	1.16751	1.48663	0.923161	0.656323	0.428075	0.252397	0.0341848	0.633774	0.364541	0.0733908	0.114202	2.01298	0.124974	0.263256	0.886159	2.46323	0.334042	6.23214	0.248514	1.05491	1.1601	1.51484	0.128558	0.646635	0.207365	0.871642	0.586084	0.699959	0.889824	0.394022	5.17923	1.00066	1.86185	4.1359
34	453	5	85	1	15.28	6	1	Female	AD	NoDiabetes	1.00204	1.25082	0.402792	0.88001	0.679128	0.368477	1.1091	0.933159	0.35017	1.51048	0.190044	0.0572587	0.226514	0.614978	0.0936616	0.163094	1.5209	0.0439979	0.40175	0.466072	1.16702	0.656833	4.96562	0.215561	2.11215	0.35637	3.51453	0.133643	0.578323	0.266003	0.835056	0.540263	0.54069	0.926224	0.201343	1.49295	1.14942	1.56619	4.2161
35	265	3	95	1	11.04	6	1	Female	AD	NoDiabetes	3.18837	1.32361	0.393309	1.06628	1.30267	0.731494	1.0734	1.23394	0.77376	0.522745	0.138673	0.0386301	0.695119	0.360905	0.132397	0.0987477	2.33554	0.0793542	0.183453	1.15566	2.81594	0.240707	7.13577	0.243433	1.40194	0.815149	1.38413	0.14634	0.576899	0.313368	1.587	0.789284	1.18069	1.16763	0.396406	5.62446	1.1175	2.27288	2.91233
36	885	3	74	2	18.88	6	1	Male	AD	NoDiabetes	3.62097	1.98873	0.80511	0.701	2.62189	1.13065	2.32311	1.3489	0.562777	1.67372	0.120661	0.0335132	0.956173	0.498023	0.065062	0.14995	4.14802	0.0458069	1.93364	0.970948	1.90713	0.240533	8.43109	0.321526	2.02507	0.677805	6.59342	0.429597	1.44633	0.295789	1.21515	1.23803	0.752801	1.65324	0.5732	2.27904	1.62988	2.1287	2.2338
37	200	3	90	1	6.72	5	1	Female	AD	NoDiabetes	3.02513	1.38592	0.341143	0.938779	0.694166	0.868581	1.01365	1.28497	0.424159	1.4598	0.163331	0.0267888	0.52842	0.378216	0.0644168	0.142856	2.19816	0.0428132	1.19751	0.616942	1.62752	0.352514	7.09259	0.291408	1.77893	0.350576	1.65557	0.275969	0.743656	0.296902	1.15332	0.481795	0.957115	0.936118	0.409519	1.55929	1.27507	2.13227	2.63761
38	1110	5	99	1	10.24	4	1	Female	AD	NoDiabetes	2.85482	1.11738	0.423219	0.864182	1.60072	2.49789	2.19308	1.30838	1.21287	0.443101	0.435386	0.0458219	0.773932	0.364239	0.114974	0.158403	4.35003	0.134072	0.312388	1.35724	2.92929	0.409587	7.66882	0.230534	1.29574	0.678092	0.799723	0.16817	0.683239	0.343019	1.35869	0.80437	1.13406	1.31951	0.472987	3.5545	0.942126	2.2412	4.49615
39	250	4	70	2	7.01	6	1	Male	AD	NoDiabetes	2.67934	1.73931	0.54676	0.6912	0.996708	2.11653	2.56	1.41994	0.573643	1.27951	0.0545395	0.0239396	0.328802	0.286517	0.0372723	0.10142	3.13657	0.0820121	2.38363	0.848044	2.32021	0.173315	4.37745	0.274598	2.55941	0.457553	0.699267	0.443932	0.970523	0.195618	1.17105	0.763438	1.05132	1.17924	0.623607	0.803821	1.30126	2.60737	3.02929
40	377	3	104	1	5.13	6	1	Female	AD	NoDiabetes	1.85914	1.05351	1.16229	0.778735	1.37718	0.720045	2.21023	1.26813	0.208785	1.1776	0.394012	0.0940533	1.11545	0.626639	0.0838124	0.344533	3.26969	0.0892148	0.126537	0.895826	1.71732	1.56842	15.4616	0.18559	1.27759	0.641142	0.710549	0.172617	1.18447	0.131545	0.747757	0.930517	0.476351	1.16977	0.246627	2.22977	1.38965	1.71818	7.09015
41	260	3	79	1	9.17	6	2	Female	AD	NoDiabetes	2.84233	2.09367	0.341151	0.782622	2.68532	3.68764	4.42167	1.29118	2.16809	0.562192	0.253079	0.0657911	0.973064	0.362777	0.132677	0.2495	8.51159	0.105203	0.206599	1.99777	5.6819	0.742908	9.00506	0.16245	2.50703	0.357643	0.260689	0.152831	1.27491	0.248874	1.41572	1.28955	1.40755	1.00328	0.314043	2.18535	1.44426	2.75591	4.019
42	126	2	86	1	6.8	3	1	Female	AD	NoDiabetes	1.04974	1.29843	0.306011	0.712519	0.695627	0.304082	0.956136	0.887577	0.237754	1.68097	0.1496	0.057091	0.300642	0.887924	0.0873488	0.141121	1.55184	0.0361909	0.769264	0.395952	0.946009	0.643594	3.48095	0.304855	2.46627	0.406614	4.93657	0.164052	0.658195	0.130689	0.714761	0.401843	0.647302	1.05225	0.236716	1.28842	1.47578	1.66219	3.54674
43	170	3	95	1	10.48	5	1	Female	AD	NoDiabetes	2.80925	1.44511	0.274488	0.942898	1.1594	1.22503	1.63803	1.0091	0.442099	0.441565	0.146689	0.0303512	0.369189	0.35946	0.108866	0.0855566	2.32008	0.0775121	0.814962	0.836725	1.57393	0.136703	4.3151	0.257414	1.25919	0.99015	1.11684	0.130856	0.653245	0.191477	0.748679	0.55828	0.717652	1.07979	0.316279	4.55444	1.19583	2.04721	2.85375
44	739	5	90	1	7.2	6	1	Female	AD	NoDiabetes	2.47181	1.37626	0.350363	0.772055	0.561234	1.54572	1.03371	1.28457	0.654788	0.378384	0.213221	0.0370716	0.746796	0.434883	0.0914777	0.135315	2.5145	0.0907886	0.233414	1.10243	2.43456	0.325873	6.07397	0.268576	1.18125	0.474472	0.783247	0.0897643	0.605954	0.12044	0.979917	0.459215	1.05958	1.18588	0.371407	2.99828	1.02553	2.36257	3.50518
45	335	2	81	2	9.6	2	1	Male	AD	NoDiabetes	0.830611	0.940666	0.463652	0.733844	1.73585	0.58859	2.96681	1.18005	0.444155	1.34713	0.153424	0.0646987	0.373778	0.658292	0.0779206	0.201939	3.92317	0.057701	0.284272	1.43484	1.36806	0.999393	3.50106	0.220282	2.2049	1.18357	5.65048	0.171173	0.935847	0.366781	1.2443	0.565016	0.499865	1.07651	0.262953	2.39713	1.07719	1.18674	7.90447
46	240	0	98	1	4.88	3	1	Female	AD	NoDiabetes	3.62507	1.60069	0.635916	0.765887	0.892018	1.042	1.41585	1.11795	0.476192	0.970417	0.208393	0.0375591	0.895682	0.588322	0.0636664	0.145876	1.84448	0.0505439	0.28754	0.557326	1.81488	0.483051	10.7011	0.336842	1.48702	0.552421	3.43464	0.222909	0.821115	0.343105	1.07263	0.804484	0.850654	1.03648	0.502139	1.49985	1.17463	1.88243	2.4228
47	555	3	84	1	5.92	4	1	Female	AD	NoDiabetes	3.03451	1.35091	0.64913	0.675452	1.88133	1.41198	2.41936	2.34092	1.0561	0.486705	0.30982	0.0447502	1.03029	0.577795	0.0831824	0.294819	8.52126	0.117136	0.0813368	1.42884	5.54834	0.677576	11.7974	0.249019	1.45619	0.886047	4.97997	0.202164	0.776007	0.35615	1.84843	1.58411	1.29774	1.80419	0.503561	1.73366	0.967115	2.76893	4.40125
48	259	3	90	1	2.88	5	1	Female	AD	NoDiabetes	3.15466	1.60832	0.401112	0.762554	0.825936	1.19958	1.32319	1.15283	0.709819	1.23982	0.081728	0.0128505	0.511196	0.348077	0.0362481	0.10975	1.79483	0.0579635	1.85893	1.19519	1.56014	0.194158	6.47975	0.319302	2.05715	1.01431	1.77901	0.248334	0.799526	0.290837	1.09666	0.75406	0.892562	1.29849	0.555871	3.3481	1.23332	2.0266	2.55488
49	1000	2	97	1	0.76	4	1	Female	AD	NoDiabetes	5.99559	2.71355	0.319749	0.536087	0.31198	0.620455	2.23746	1.17202	0.578478	0.918827	0.164558	0.0269626	0.440769	0.231267	0.0533601	0.0786117	1.59995	0.0509106	3.73584	0.997826	2.15471	0.162901	7.32592	0.291878	1.72238	0.458948	1.72611	0.421556	0.593061	0.501915	0.591154	0.347561	0.649356	1.5432	0.428722	1.11027	1.97671	2.64756	2.84807
50	335	5	88	1	10.92	5	1	Female	AD	Diab+T2D-Meds	2.65329	1.21111	0.455311	0.813798	2.32173	1.04395	2.64291	1.33003	0.593341	0.838703	0.256034	0.0419468	0.643636	0.545049	0.0803281	0.234457	6.3112	0.0735124	0.111474	1.34698	2.60918	0.592264	7.9761	0.215372	1.40457	0.844825	1.88796	0.241458	0.771841	0.873942	1.3484	0.922572	0.740625	1.32138	0.294862	4.58004	1.13278	1.9992	4.7133
51	170	5	94	2	9.54	5	1	Male	AD	Diab+T2D-Meds	2.99708	1.57938	0.136778	0.781653	0.89767	1.32497	2.00065	1.06268	0.322831	1.18763	0.156277	0.0182086	0.37717	0.372434	0.0715175	0.0705721	3.31443	0.0603994	0.615846	1.15566	1.39165	0.314669	7.36755	0.156406	1.45193	0.898479	0.222904	0.145445	0.587586	0.148253	0.49344	0.373996	0.453887	1.49657	0.249568	4.34322	2.06301	2.36183	5.23393
52	180	5	96	2	9.77	5	1	Male	AD	Diab+T2D-Meds	3.16233	1.20577	0.332705	0.952141	1.00038	1.25614	1.37146	1.24058	0.638347	0.280854	0.356664	0.0478957	0.689526	0.28331	0.0867303	0.106401	2.58951	0.123314	0.575005	1.12518	2.32775	0.115474	7.30702	0.281541	1.23077	0.491986	0.982127	0.205382	0.463793	0.276606	1.26357	0.555207	1.18019	1.05409	0.582565	5.28066	1.04501	2.3605	3.09639
53	130	3	91	1	15.14	5	1	Female	AD	Diab+T2D-Meds	3.6077	1.22382	0.388463	0.59618	1.55593	1.75521	2.73628	1.43941	0.997279	0.702272	0.070621	0.0121407	0.64267	0.540585	0.0329652	0.207617	3.86556	0.11832	0.413353	1.49386	2.42527	0.207279	5.58219	0.234377	2.01108	1.50657	3.52021	0.173102	1.21702	0.543301	1.53796	1.19951	0.939864	1.54395	0.509234	4.26641	1.16593	2.04625	3.72066
54	883	3	75	2	18.88	6	1	Male	AD	Diab+T2D-Meds	3.10759	1.19875	0.297509	0.849249	0.953925	0.829582	0.759467	1.26639	0.530843	0.965336	0.205563	0.0293117	0.671918	0.337615	0.0639446	0.145478	1.86164	0.0592398	0.370477	1.10912	2.06558	0.334611	8.18065	0.250224	2.3317	0.8508	1.58953	0.195612	0.634514	0.292726	1.07927	0.585065	1.15232	1.31175	0.407118	2.99159	1.2127	2.31991	3.92676
55	1140	3	90	1	12.8	6	1	Female	AD	Diab+T2D-Meds	2.1261	1.21718	0.626695	0.976158	1.94868	4.66379	3.00695	1.7545	1.33839	0.523254	0.179326	0.352906	0.610079	0.442625	0.0982864	0.242912	9.75829	2.59875	0.0978626	1.80207	5.16042	0.540037	10.16	0.189077	1.63732	0.524996	1.25293	0.136025	0.616454	0.390771	4.38127	1.16028	1.50807	1.43253	0.365094	1.48338	0.891558	2.47232	4.46731
56	810	3	82	1	5.04	3	1	Female	AD	Diab+T2D-Meds	2.70795	1.42593	0.501191	0.929485	2.33104	1.13791	3.09644	1.24406	0.835591	0.71777	1.03377	0.0351013	0.512668	0.481845	0.0932946	0.205067	2.28661	0.0773516	0.160725	1.68086	3.38513	0.605541	4.29537	0.138775	3.09983	1.87544	1.99062	0.2437	1.3275	0.691282	1.44863	0.888723	0.814294	1.58223	0.267845	4.71203	1.54175	1.78962	5.44738
57	976	1	73	2	4.72	1	1	Male	AD	Diab+T2D-Meds	3.51405	1.53138	0.515178	0.896943	1.30304	0.837048	1.18174	1.21204	0.667921	0.447495	0.176604	0.0416435	0.860362	0.423719	0.163918	0.118034	2.28859	0.070473	0.159045	0.955182	2.55812	0.3546	8.24514	0.25426	1.29936	0.811632	1.50254	0.156361	0.722031	0.380883	1.16911	0.865739	1.34761	1.13598	0.487386	6.67542	1.21934	2.27454	2.867
58	290	3	90	1	4.08	3	1	Female	AD	Diab+T2D-Meds	2.81237	1.36655	0.388121	0.827624	0.940114	1.45323	0.965796	1.44788	0.474522	1.30227	0.254153	0.0128111	0.363432	0.324414	0.0437781	0.0676026	2.67815	0.0551001	1.26461	0.891483	1.46752	0.130455	6.29347	0.220762	2.50197	0.44746	1.11826	0.394123	0.6999	0.59403	1.19648	0.763414	1.07944	1.18969	0.58138	2.23876	1.34051	2.30396	2.7593
59	165	5	83	1	7.68	6	1	Female	AD	Diab+T2D-Meds	3.77389	1.59303	0.515283	0.845477	2.56991	1.41225	2.78351	1.46058	1.14761	1.27283	0.102958	0.0227279	0.664484	0.317867	0.0611889	0.137364	3.29717	0.057522	1.32325	1.55085	2.54357	0.175493	5.53412	0.26961	2.41215	0.950536	1.07241	0.329865	1.10358	1.05245	2.15047	1.06939	1.2514	1.35486	0.706503	4.2657	1.28419	2.25368	2.754
60	172	2	83	1	7.6	6	1	Female	AD	Diab+T2D-Meds	1.69974	1.39492	0.308487	0.667644	0.758846	1.60505	1.17528	1.31352	0.309875	2.04816	0.137302	0.0499227	0.238348	0.521995	0.069762	0.152702	5.3661	0.036889	1.53062	0.585141	1.28867	0.406688	4.32195	0.373302	2.34637	0.351891	3.58582	0.146671	0.639024	0.240111	1.53951	0.477474	0.607858	1.11012	0.24217	2.01463	1.85402	1.7995	3.42374
61	276	0	67	1	10.56	3	1	Female	AD	Diab+T2D-Meds	2.76882	1.36147	0.396383	0.674105	1.13475	1.95857	1.63947	1.10288	0.673176	0.929673	0.378201	0.042664	0.56978	0.50759	0.0581159	0.153451	3.58666	0.103153	0.256347	1.30378	2.08055	0.499021	7.00423	0.21042	2.00832	1.12635	0.941596	0.301784	0.820121	0.586232	1.02999	0.793009	0.850804	1.36554	0.380283	4.46689	1.15846	2.28376	5.1808
62	180	3	87	2	0.48	3	1	Male	AD	Diab+T2D-Meds	2.99774	1.38129	0.366734	0.962809	2.63902	6.20201	3.55792	1.47025	1.68009	0.613565	0.0933594	0.0389868	0.336278	0.220069	0.0318246	0.11483	8.30205	0.494654	1.74661	1.83071	4.34253	0.103253	4.94467	0.274733	1.62758	0.296648	3.84643	0.199659	0.462822	1.35449	6.21993	0.862578	1.5374	1.21867	0.494797	1.13429	0.876279	2.3738	2.73758
63	155	1	90	1	5.55	3	1	Female	AD	Diab+T2D-Meds	2.37466	1.23005	0.162178	0.972855	0.686595	0.708122	0.806434	1.34486	0.30504	1.22267	0.145314	0.0196637	0.32068	0.561016	0.0757221	0.130958	2.49719	0.0384142	0.935634	0.608725	1.23454	0.147227	7.22352	0.207575	2.67116	0.526789	3.75064	0.0914076	0.534924	0.265205	0.9348	0.544994	0.742138	1.09697	0.223923	2.87028	1.38715	1.78491	4.03263
64	285	4	81	2	20	6	1	Male	AD	Diab+T2D-Meds	1.87682	1.17137	0.465678	0.993442	2.06892	2.63159	3.42849	1.24282	1.065	0.632524	0.233163	0.0414006	0.40527	0.410481	0.148335	0.196825	2.93925	0.110737	0.126202	1.80567	2.2638	0.590396	3.55668	0.195146	1.21152	0.830324	2.61523	0.163277	0.869892	0.734637	1.43242	1.37971	1.87099	1.51718	0.340255	2.85604	0.91299	2.44816	4.40518
65	125	1	90	1	6.34	5	1	Female	AD	Diab+T2D-Meds	1.12847	1.19087	0.466754	0.809034	1.00055	0.474761	1.6417	1.11705	0.223112	1.42546	0.317895	0.0913806	0.373879	0.810551	0.1203	0.248236	2.40539	0.0571126	0.799502	0.483904	0.740124	1.05003	11.0884	0.219304	2.97039	0.688735	2.48015	0.214728	0.708538	0.151533	0.359007	0.341512	0.654845	1.0207	0.27449	2.31866	1.44944	1.72126	4.7404
66	260	5	94	1	19.84	6	1	Female	AD	Diab+T2D-Meds	3.59337	1.59884	0.464398	0.76635	1.61988	0.991746	1.86319	1.45758	0.784231	0.629689	0.182605	0.0316242	1.2222	0.413086	0.105193	0.145973	2.03652	0.0588834	0.143228	1.46387	1.61383	0.416907	8.42233	0.235958	1.71665	1.06122	1.28674	0.191799	1.01374	0.4578	0.878794	1.11398	1.40707	1.6247	0.451954	4.9189	1.31493	2.30496	3.46932
67	440	1	78	2	6.72	6	3	Male	AD	Diab+T2D-Meds	2.12015	1.33413	0.347983	0.855568	0.997034	2.66903	3.25765	1.47682	0.798062	0.692413	0.105554	0.0267346	0.369582	0.390208	0.062761	0.182602	5.02656	0.075312	0.24292	1.11955	2.4956	0.348245	4.87511	0.196513	1.6286	0.616243	0.864188	0.201487	0.492991	0.680579	2.97412	0.657175	1.13162	1.1439	0.314112	2.06193	0.932714	2.28808	4.47228
68	635	0.5	69	1	6.48	5	2	Female	AD	Diab+T2D-Meds	4.06117	1.31468	0.487836	0.854265	0.546646	0.372489	0.448391	1.48539	0.421565	1.09763	0.226043	0.0200346	0.553697	0.306788	0.0531449	0.112165	0.648792	0.0457256	4.38963	0.931377	1.10983	0.14759	8.26304	0.430433	2.35056	0.38171	2.82673	0.254953	0.533881	0.293641	0.87637	0.672191	0.990122	1.17606	0.895744	3.2061	1.29029	2.20766	2.06908
69	810	5	80	1	12.48	6	1	Female	AD	Diab+T2D-Meds	2.28824	1.11368	0.404526	1.07467	1.33815	3.73932	2.73408	0.974702	0.983655	0.434785	0.100263	0.0490249	0.574974	0.317511	0.158965	0.12209	5.99039	0.107533	0.139856	1.7912	3.65943	0.293592	8.91142	0.161838	1.03821	0.503838	0.598805	0.171235	0.498563	0.226204	2.32676	0.682879	1.42939	1.12143	0.46874	4.72956	0.753953	2.74774	5.17191
70	1018	2	83	1	7.79	6	1	Female	AD	Diab+T2D-Meds	1.07729	1.39717	0.33899	0.780059	1.82698	1.68943	2.55326	1.50669	0.474372	1.71645	0.156143	0.0362261	0.176225	0.50614	0.0769896	0.221435	6.69325	0.0613153	1.21485	0.83657	2.49998	0.486126	3.26489	0.228298	2.53674	0.451911	2.91195	0.123356	0.790799	0.300201	2.18973	0.481623	0.742051	1.10623	0.261437	1.59462	1.3154	1.97301	4.05928
71	805	5	80	2	15.68	3	1	Male	AD	Diab+T2D-Meds	1.95042	1.33029	0.342991	0.835561	1.15723	1.9098	3.13132	1.1231	1.14174	0.875593	0.129256	0.0932751	0.701856	0.523459	0.0955623	0.251798	5.43763	0.102276	0.310435	1.16969	4.35731	0.335009	6.06435	0.287358	1.04923	0.365931	0.755737	0.159172	0.901196	0.244066	1.66148	1.02289	0.755003	0.929423	0.340124	1.42715	1.56577	1.62481	3.54432
72	498	2	73	2	7.93	6	2	Male	AD	Diab+T2D-Meds	2.10654	1.61613	0.440047	0.78163	0.847086	0.485914	1.18843	0.830635	0.481559	1.24491	0.191708	0.0490962	0.464553	0.444765	0.0797507	0.177109	2.1182	0.066451	0.296385	0.486426	2.17743	0.550605	4.40208	0.281143	1.342	0.629289	5.71615	0.162236	0.774522	0.476188	1.10158	0.660106	0.498498	0.98004	0.278639	1.14875	1.10388	1.53385	2.91652
73	264	5	67	2	6.91	3	3	Male	AD	Diab+T2D-Meds	3.84483	1.4383	0.410408	0.891092	0.719886	0.427167	0.611002	1.37725	0.553218	1.18969	0.198755	0.021943	0.743298	0.372835	0.0521677	0.123565	1.04688	0.0489077	2.33947	0.909062	1.22579	0.201487	12.5037	0.323782	2.54275	0.503247	4.47793	0.218225	0.679662	0.520597	1.31995	0.702974	0.904307	1.27314	0.657332	2.675	1.37795	2.41046	2.41132
74	890	5	100	1	0	3	1	Female	AD	Diab+T2D-Meds	4.0303	1.41884	0.285278	0.849019	1.08153	1.30611	2.59993	0.815311	0.322105	1.47834	0.111621	0.0333686	0.369883	0.449709	0.0478836	0.16556	1.98916	0.034078	0.336645	0.325444	1.13906	0.39852	1.86529	0.265174	1.01978	0.881517	2.07093	0.233788	0.91403	0.291979	0.545927	0.496125	0.35936	0.839906	0.254465	1.28991	1.01968	1.35071	3.13071
75	680	3	94	1	4.8	4	1	Female	AD	Diab+T2D-Meds	0.604655	0.794753	0.89951	0.729989	1.97166	0.856129	2.52784	1.30948	0.664929	1.04213	0.502663	0.11137	0.374113	0.758877	0.231478	0.431195	3.74326	0.11277	0.155546	1.36323	3.44953	1.85943	5.5866	0.27499	2.09959	0.743561	0.604969	0.281493	1.27919	0.232926	1.33157	0.916581	0.723436	1.23978	0.247306	3.12622	0.888652	1.68079	6.57841
76	545	1	89	1	7.04	3	3	Female	AD	Diab+T2D-Meds	2.51684	1.56272	0.325793	0.721366	0.977067	1.88137	2.04209	1.11741	1.23025	0.897836	0.0850606	0.0244871	0.512033	0.33404	0.0404977	0.133977	4.72402	0.138741	0.583846	1.5162	2.34617	0.30073	4.1009	0.279993	1.28351	0.981884	2.3402	0.147904	0.614035	0.150145	1.01233	0.739099	0.807712	1.31279	0.391472	2.05734	1.07814	1.81163	3.17028
77	330	3	94	1	4.72	5	3	Female	AD	Diab+T2D-Meds	3.65859	1.27525	0.361131	0.85253	0.859152	0.279772	0.737909	1.61841	0.70624	1.1013	0.142366	0.017502	0.359132	0.308622	0.0465595	0.0900326	1.2577	0.0562349	1.05912	1.00997	2.49256	0.167638	5.0367	0.335425	1.92693	0.662618	0.464198	0.269133	0.550907	0.430198	1.50903	0.622665	1.13462	1.14946	0.586234	3.94383	1.13961	2.37325	2.74256
78	145	3	83	1	7.92	6	1	Female	AD	Diab+T2D-Meds	3.10209	1.28436	0.287988	0.819273	0.713937	0.592087	1.9516	1.2782	0.873989	0.661809	0.212389	0.0200485	0.457669	0.235987	0.0599366	0.117785	2.49771	0.106299	1.99879	1.28853	3.02283	0.105672	5.37968	0.336439	1.51638	0.94113	1.15498	0.233064	0.566579	1.20406	2.04265	0.7443	1.01746	1.07844	0.62474	5.23788	1.03876	2.26861	2.82475
79	230	4	83	2	7.24	6	1	Male	AD	Diab+T2D-Meds	0.845058	1.09573	0.377948	1.06503	0.814009	0.71338	1.75992	1.27021	0.395283	1.76104	0.261484	0.0531314	0.28378	0.792948	0.129067	0.319549	2.72822	0.0584459	0.477533	1.00449	2.19226	0.525216	2.78455	0.197584	1.83173	0.736789	4.12144	0.148271	0.976427	0.190684	1.1283	0.739692	0.804977	0.959341	0.279797	3.11073	1.5176	1.47711	4.54191
80	145	1	81	1	7.2	3	1	Female	AD	Diab+T2D-Meds	1.79578	1.37293	0.326109	0.897141	0.749939	0.529037	1.24947	1.02787	0.435	1.76238	0.164102	0.0355459	0.347287	0.679226	0.0882099	0.125662	2.96569	0.0642035	0.415217	0.695919	1.07562	0.412019	6.80319	0.215315	2.2423	0.822275	2.52553	0.147785	0.714216	0.238315	0.760521	0.459545	0.666882	0.825934	0.250546	3.90274	1.27842	1.82813	3.77279
81	210	0	95	1	5.36	5	1	Female	AD	Diab+T2D-Meds	0.374365	1.00162	0.431628	0.855538	0.663208	0.867336	0.645485	1.3756	0.872214	1.10068	0.270978	0.0790471	0.220786	0.442329	0.124307	0.275991	5.13145	0.0903576	1.33831	0.780611	3.68015	0.781089	12.5505	0.226088	2.94004	0.28052	4.52502	0.183865	0.43346	0.142702	2.51831	0.359824	0.789843	1.02334	0.279829	1.19885	1.11446	2.54953	5.22657
82	208	3	82	1	6.08	8	2	Female	AD	Diab+T2D-Meds	2.07577	0.00175714	0.256396	0.651898	0.00175714	0.370463	0.256835	0.861291	0.292271	0.767284	0.115239	0.0191821	0.293149	0.232674	0.0559356	0.0755569	0.35377	0.00175714	1.51231	0.447485	0.329024	0.149357	6.61372	0.00175714	1.40044	0.451438	2.00176	0.145696	0.386424	0.305156	0.506934	0.453635	0.51982	0.699048	0.263424	0.13735	0.66903	1.20335	1.53398
83	1262	3	92	1	2.3	3	1	Female	AD	Diab+T2D-Meds	1.85967	1.56198	0.171274	0.659381	0.725863	0.441368	0.705974	0.930456	0.775323	0.950876	0.131391	0.0532913	0.286422	0.623693	0.100846	0.193944	1.84215	0.0768865	1.11244	0.666146	3.14386	0.431885	3.67145	0.350428	2.04942	1.13026	5.37556	0.167531	0.787861	0.191451	1.16772	0.440636	0.826515	0.972372	0.263315	4.56753	2.81618	3.0121	3.00658
[truncated: 7 more columns]

## Sheet: tissue_expression_data
Donor	PMI	CDR	AOD	SEX (F=1;M=2)	PlaqueMean	bbscore	RACE (W-1;H-2;B-3)	Gender	Dx	Group	NCAM1	NONO	RPS6KB1	PPIB	DDIT4	ADAMTS1	CEBPD	PTEN	PECAM1	NEUROD2	CX3CR1	VCAM1	SOX10	AKT1	ANGPT1	SLC2A4	APOLD1	ICAM1	SNAP25	CD59	VWF	FCGR1A	PLP1	FOXF2	AKT3	ALDH1L1	HILPDA	PPARGC1A	IRS2	VEGFA	FLT1	INSR	ITGB1	RPS6KA2	RICTOR	AQP4	TBC1D4	FTO	SLC2A1
1	260	0	85	1	4.08	2	1	Female	Control	NoDiabetes	0.68	1.38	0.55	1.17	1.19	1.41	3.51	0.79	0.71	1.55	0.46	1.85	1.1	2.48	0.83	1.7	2.97	2.23	0.31	0.56	1.23	3.45	0.73	1.18	0.84	1.48	4.7	0.37	1.98	1.09	0.63	0.92	0.47	0.9	0.38	0.65	0.41	1.35	1.85
2	370	0.5	83	1	0	1	1	Female	Control	NoDiabetes	0.71	1.19	0.82	1.46	0.79	1.02	2.4	0.62	0.63	1.05	0.6	2.05	1.3	3.01	1.77	2	3.15	2.63	0.32	0.62	1.6	2.6	0.8	1.98	0.66	1.81	4.44	0.39	1.94	0.37	3.2	1.46	0.54	0.81	0.45	1.22	0.69	1.21	2.2
3	1128	0	81	1	4.24	2	1	Female	Control	NoDiabetes	0.61	0.95	0.8	1.02	1.3	1.75	4.44	0.75	1.72	0.43	0.65	7.8	1.19	1.6	0.77	2.93	3.84	5.92	0.04	1.68	1.26	5.03	1.31	3.67	0.62	2.75	3.42	0.47	0.95	1.33	9.35	1.39	2	1.25	0.33	1.09	1.67	0.7	4.88
4	410	0	79	1	0	0	1	Female	Control	NoDiabetes	0.57	1.02	1.37	0.58	1.46	1.27	4.54	0.78	1.14	1.35	1.04	3.54	1.29	1.59	1.855	7.01	3.83	2.37286	0.07	0.59	1.91	1.59	0.87	2.9525	0.46	2.66	20.1	0.44	1.57	0.9	3.15333	1.20667	0.62	0.69	0.33	1.35	0.695	0.95	2.09
5	175	0.5	76	2	1.68	9	1	Male	Control	NoDiabetes	0.82	1.29	1.23	1.73	1.91	1.06	3.56	0.9	0.78	1.64	1.21	1.93	1.44	3.48	2.14	2.09	2.74	2.13	0.35	0.52	1.09	4.82	0.98	1.99	0.84	0.96	5.6	0.56	2.42	3.5	4.63	1.98	0.65	0.88	0.58	0.58	0.89	1.2	2.56
6	105	1	90	1	0	3	1	Female	Control	NoDiabetes	0.68	1.46	1.41	3.19	1.56	1.09	4.73	0.73	0.69	1.56	0.84	2.03	0.92	5.79	1.76	2.97	2.8	4.17	0.28	0.41	1.5	2.97	0.56	3	0.71	1.45	9.3	0.3	1.96	0.74	2.11	3.13	0.43	1	0.52	0.65	1.17	1.51	2.1
7	1165	1	81	1	0	2	2	Female	Control	NoDiabetes	0.77	0.96	0.89	1.45	0.93	0.48	1	0.91	0.94	0.93	1.54	2.43	0.62	2.15	1.25	2.47	1.72	1.36	0.39	0.92	1.4	2.52	0.28	2	0.85	1.64	2.6	0.92	1.45	1.25	2.4	0.93	1	0.8	0.59	1.31	1.15	0.95	1.69
8	606	0	72	2	0	0	3	Male	Control	NoDiabetes
9	570	0	81	1	4.8	2	1	Female	Control	NoDiabetes	0.84	0.97	0.6	0.76	1.16	1.74	2.89	0.62	1.95	0.99	1.02	2.35	1.78	1.84	0.65	2.62	5.7	5.01	0.08	0.85	2.78	5.24	1.55	1.58	0.57	1.78	6.06	0.4	1.32	0.75	1.99	0.96	1.14	0.92	0.38	0.74	0.66	0.96	2.82
10	1045	0.5	74	2	0	1	1	Male	Control	NoDiabetes	1.07	1.3	0.84	1.14	0.71	0.52	1.83	0.76	1.03	1.79	0.21	1.42	0.97	1.89	1.13	2.18	2.02	1.98	0.6	0.79	1.68	2.35	0.6	1.58	0.83	1.77	7.39	0.48	1.78	0.73	1.51	0.85	0.67	1.13	0.49	1.03	0.67	1.31	2.15
11	685	0.5	84	2	0	2	1	Male	Control	NoDiabetes	0.89	1.16	0.81	0.9	1.03	0.81	1.6	0.87	0.93	1.36	0.7	0.95	0.85	1.23	0.48	1.04	1.43	0.87	0.89	0.94	1.38	2.17	0.73	1.22	0.89	1.31	2.53	0.96	1.88	1.12	0.77	1.16	0.8	1.03	0.79	0.91	0.96	1.16	1.46
12	255	1	76	1	0	2	2	Female	Control	NoDiabetes
13	1432	0	66	2	0	1	1	Male	Control	NoDiabetes	0.96	1.12	0.58	0.85	1.49	0.39	0.61	0.84	0.34	1.32	0.69	1.66	0.69	1.61	0.68	1.45	0.58	0.99	1.03	0.78	1.46	1.45	0.65	1.32	1.1	0.99	4.45	0.53	1.2	0.69	2.34	0.73	0.61	0.96	0.49	0.9	0.6	1.41	0.97
14	1400	0	74	2	0	0	1	Male	Control	NoDiabetes	0.69	1.21	0.5	0.89	0.99	1.08	2.22	0.64	0.77	1.1	0.18	0.93	0.85	1.68	0.7	1.37	2.91	1.46	0.47	0.85	1.7	1.41	0.65	1.12	0.86	2.09	4.8	0.45	1.61	0.62	1.28	0.97	0.6	1.04	0.43	0.88	0.54	1.36	2.13
15	610	0	95	2	0	2	1	Male	Control	NoDiabetes	0.86	1.21	0.62	1.05	1.66	1.45	3.07	0.65	0.95	0.69	0.49	0.87	1.16	1.98	0.96	2.51	2.96	3.71	0.38	0.99	1.34	1.54	1.27	1.43	0.65	2.89	5.47	0.45	1.74	0.59	1.33	1.04	0.89	0.89	0.58	1.69	0.64	1.17	2.18
16	1430	0	70	2	0	1	1	Male	Control	NoDiabetes	0.8	0.86	0.85	0.75	1.65	1.64	3.37	0.61	1.66	0.78	0.7	2.73	1.14	2.33	0.63	3.45	3.34	2.23	0.04	1.32	3.54	5.81	0.7	2.47	0.69	3.62	10.33	0.38	1.71	1.71	2.44	0.78	0.86	0.86	0.4	1.57	0.61	0.93	2.69
17	624	0	94	2	0	0	1	Male	Control	NoDiabetes	0.79	0.98	0.99	1.17	0.92	0.82	1.32	0.78	0.96	1.52	0.87	2.58	0.98	2.69	1.4	3.06	3.93	1.4	0.12	1.05	1.52	4.67	0.39	2.03	0.91	1.33	12.93	0.61	1.69	1.82	2.64	1.17	0.89	1.17	0.41	0.82	1.06	1.11	1.76
18	1150	0	74	2	0	1	1	Male	Control	NoDiabetes	0.77	1.28	0.57	0.6	1.64	0.57	2.25	0.79	0.89	1.79	0.38	1.38	0.57	0.86	0.05	1.93	3.79	2.21	0.55	0.85	2.91	2.24	0.24	1.37	0.98	2.11	5.17	0.5	2.1	1.17	1.418	0.55	0.57	1.23	0.43	0.93	0.58	1.61	2.45
19	780	0	79	2	0.26	2	1	Male	Control	NoDiabetes	0.93	1.17	0.36	1.15	1.17	0.65	1.43	0.74	0.72	1.32	0.74	1.32	0.87	0.55	1.12333	1.71	2.28	1.335	0.48	0.69	1.69	1.7	0.52	1.01	0.89	1.46	4.26	0.65	1.89	1.49	1.21286	1.084	0.64	1.01	0.41	0.85	0.48	1.37	2.32
20	1423	0	82	2	0	0	1	Male	Control	NoDiabetes	0.75	0.96	0.54	0.66	0.89	0.41	2.69	0.84	0.36	1.04	0.87	0.84	0.9	1.28	0.38	1.13	0.87	1.2	0.89	0.82	0.45	1.11	1.04	1.03	1.08	0.99	3.27	0.59	1.1	1.42	2.11	0.63	0.74	1.04	0.48	0.94	0.64	1.1	1.05
21	435	0.5	96	1	1.53	1	1	Female	Control	NoDiabetes	1.08	1.18	0.76	1.07	1.26	0.43	1.38	0.94	0.9	1.29	1.86	1.75	0.84	1.37	0.58	1.5	1.15	1.77	0.85	1.03	1.65	1.84	0.58	1.8	0.98	1.87	3.35	0.69	1.82	1.29	1.58	1.19	0.77	1.02	0.75	1.18	0.9	1.32	1.63
22	300	0	85	1	0	0	1	Female	Control	NoDiabetes	0.88	1.15	0.69	0.89	0.56	0.82	2.66	0.86	0.67	1	1.37	1.38	0.91	1.03	0.37	1.98	0.76	2.6	0.86	0.91	1.03	1.1	0.9	1.44	0.93	1.15	1.65	0.83	1.48	1.1	0.53	0.86	0.92	1.02	0.69	0.87	0.88	1.15	1.13
23	885	1	99	1	0	2	1	Female	Control	NoDiabetes	0.8	0.81	1.035	1.04	1.56	2.1	3.22	0.82	1.98	1.42	0.795	3.03	1.07	1.788	1.686	2.27	1.07	1.788	0.06	1.75	2.41	2.61	1.12	1.86833	0.62	2.66	26.39	0.28	2.43	1.61	1.9	0.991429	0.97	0.74	0.16	2.26	-0.6	0.82	1.02
24	705	0.5	101	2	0	3	1	Male	Control	NoDiabetes	1.07	0.93	1.00111	1.55	1.66	1.99	3.15	0.77	2.17	0.99	0.62	5.59	2.22	2.31	1.67167	4.19	2.78	2.31	0.15	1.26	3.24	4.05	1.86	2.62333	1.02	1.27	30.18	0.33	1.7	0.56	2.9175	1.03556	1.44	1.2	0.37	1.33	-0.37	1.15	1.8
25	329	0	84	1	0	1	1	Female	Control	NoDiabetes	0.73	1.03	1.16	0.5	1.35	1.32	3.4	0.73	0.74	1.39	0.85	4.47	0.91	2.59	0.89	5.18	3.49	1.35	0.11	0.67	2.51	4.87	1.42	2.29	1.16	2.47	16.15	0.51	2.07	0.59	2.22	0.37	1.02	0.97	0.38	0.88	0.54	1.37	1.74
26	663	0	62	2	0	0	1	Male	Control	NoDiabetes	0.85	0.98	0.93	0.79	0.63	0.63	1.68	0.94	0.65	0.84	0.92	1	0.77	1.03	0.63	1.15	1.56	1.67	0.7	1.07	1.61	1.14	0.67	1.29	0.99	0.8	1.73	0.77	0.92	1.13	0.76	0.84	0.87	0.94	0.79	0.82	0.8	1.02	0.77
27	230	2	86	1	0	3	1	Female	Control	NoDiabetes	0.69	1.27	0.73	1.34	0.98	1.88	2.81	0.91	1.02	0.9	0.47	2.15	0.95	2.52	1.95	1.63	2.54	3.7	0.55	1.06	1.76	1.07	0.52	1.87	0.59	1.96	1.85	0.43	2.09	0.75	2.31	1.35	0.91	1.21	0.62	1.46	0.75	1.24	2.2
28	1520	3	75	1	1.2	0	2	Female	Control	NoDiabetes	0.47	0.99	1.16	1.19	0.9	1.14	3.52	0.86	2.68	0.59	0.64	3.24	0.51	2.15	1.17	4.34	4.1	1.89	0.26	1.25	2.84	5.87	0.66	2.52	0.67	1.34	4.43	0.8	1.37	0.37	3.4	0.89	1.34	0.88	0.52	0.9	1.24	0.81	2.01
29	870	0.5	81	2	5.05	1	1	Male	Control	NoDiabetes	0.87	1.22	0.53	0.58	1.48	0.56	0.58	0.99	0.55	1.36	1.14	1.12	0.78	0.96	0.17	1.48	1.5	0.843	0.84	0.96	1.67	1.74	0.65	1.66	1.13	1.23	2.92	0.65	1.65	1.33	0.865556	0.33	0.77	1.19	0.54	1.01	0.58	1.3	0.91
30	1595	3	84	2	2.88	1	1	Male	Control	NoDiabetes	0.83	1.01	0.81	1.04	0.87	1.11	1.06	0.83	0.99	0.79	0.59	2.3	0.89	1.42	0.63	2.26	1.84	1.26	0.45	1.14	1.3	2.41	0.64	1.68	0.96	2.47	1.43	0.69	1.15	0.69	1.13	0.84	1	1	0.65	1.52	0.84	1	1.33
31	230	3	93	2	17.92	5	1	Male	AD	NoDiabetes	0.51	0.95	4.46	3.86	0.64	0.98	6.39	0.55	0.48	1.51	2.37	10.23	1.95	5.09	7.33	6.58	4.25	5.05	0.05	0.18	1.22	25.78	0.46	7.29	0.18	1.47	32.83	0.46	1.77	0.43	12.79	4.64	0.27	0.47	0.75	0.22	2.29	0.77	1.63
32	190	3	81	1	24.4	5	1	Female	AD	NoDiabetes	0.42	1.06	2.32	2.44	0.89	0.94	3.47	0.58	0.86	1.62	1.68	11.54	1.42	6.06	6.49	7.72	4.27	6.94	0.05	0.25	1.45	16.27	0.79	5	0.33	1.36	19.64	0.39	1.57	0.45	8.27	2.59	0.47	0.69	0.48	0.42	1.03	1.06	2.45
33	210	2	86	1	7.76	6	3	Female	AD	NoDiabetes	0.46	0.95	2.08	1.91	0.87	0.99	2.63	0.46	0.69	1.01	1.53	5.61	1.05	4.57	4.32	5.04	2.48	3.88	0.09	0.34	1.72	10.49	1.21	3.65	0.48	1.84	13.35	0.32	1.52	0.46	5.59	1.98	0.65	0.61	0.51	0.86	1.11	1	1.62
34	453	5	85	1	15.28	6	1	Female	AD	NoDiabetes	0.78	0.99	2.72	1.5	0.51	1.05	2.84	0.73	1.47	0.6	3.18	4.38	1.54	1.84	2.84	4.5	1.56	3.64	0.18	0.87	1.37	2.95	0.79	2.27	0.45	1.06	11.48	0.47	1.01	0.32	1.77	0.97	1.32	0.9	0.74	1.52	1.16	0.68	0.99
35	265	3	95	1	11.04	6	1	Female	AD	NoDiabetes	0.46	0.97	2.21	2.91	1.02	0.71	2.77	0.57	0.84	1.21	1.77	8.51	1.32	7.12	7.24	6.29	3.59	7.17	0.04	0.41	2	12.65	0.72	5.96	0.36	1.52	20.03	0.44	1.26	0.6	12.51	3.96	0.52	0.59	0.51	0.84	1.45	0.89	2.71
36	885	3	74	2	18.88	6	1	Male	AD	NoDiabetes	0.72	0.95	3.09	3.19	1.65	0.65	4.81	0.68	0.73	1.92	1.59	8.95	1.71	7.03	7.61	5.93	4.18	6.26	0.38	0.58	0.87	7.47	1.32	6.22	0.76	0.94	19.18	0.74	2.3	0.89	13.61	4.57	0.7	1.02	0.81	0.85	2.27	0.96	2
37	200	3	90	1	6.72	5	1	Female	AD	NoDiabetes	0.36	0.93	2.64	0.61	1.89	1.82	5.36	0.77	1.09	1.63	1.6	6.93	0.94	2.38	2.26	6.26	9.07	0.51	0.03	0.89	2.16	21.84	0.78	3.84	0.64	1.3	9.73	0.5	2.14	0.5	0.87	0.73	0.66	0.72	0.25	0.57	0.34	0.91	2.14
38	1110	5	99	1	10.24	4	1	Female	AD	NoDiabetes	0.84	1.06	1.81	1.53	1.53	1.55	2.43	0.83	1	1.45	2.73	3.87	1.25	3.09	1.48	3.98	5.52	0.39	0.13	0.57	2.11	13.41	1.34	2.37	0.84	1.39	7.21	0.54	1.42	0.89	0.87	0.84	0.88	1.09	0.4	0.77	0.67	1.07	2.44
39	250	4	70	2	7.01	6	1	Male	AD	NoDiabetes	0.55	1.27	1.74	1.53	1.11	2.1	4.66	0.92	0.86	1.46	0.83	4.63	0.87	3.91	2.62	4.82	5.19	2.04	0.19	0.48	2.26	8.93	0.53	3.81	0.66	1.57	9.04	0.84	2.41	0.44	5.43	1.92	0.65	0.93	0.61	0.26	1.36	1.06	1.92
40	377	3	104	1	5.13	6	1	Female	AD	NoDiabetes	0.46	0.91	1.88	2.59	1.12	1.38	4.08	0.64	1.03	1.15	1.08	9.2	1.43	3.25286	2.44125	6.47	5.95	3.25286	0.01	0.44	3.78	18.95	0.88	2.07	0.43	1.73	26.13	0.38	1.53	0.38	3.84	1.52	0.51	0.96	0.24	0.38	0.623	1.11	2.39
41	260	3	79	1	9.17	6	2	Female	AD	NoDiabetes	0.63	1.01	0.67	0.16	2.25	2.99	4.15	0.8	3.19	0.86	0.49	3.56	1.51	0.22	1.844	2.85	7.23	1.58	0.08	1.3	3.54	4.6	0.99	4.07	0.88	1.73	6.92	0.44	2.49	0.77	1.33	0.39	1.62	1.31	0.46	0.66	1.25	1.04	3.23
42	126	2	86	1	6.8	3	1	Female	AD	NoDiabetes	0.74	1.43	0.62	1.45	0.72	0.48	1.45	0.82	0.47	1.49	0.72	1.35	1.16	3.02	1.32	1.58	0.92	2.84	0.32	0.52	0.87	2.63	0.44	2.29	0.85	1.28	4.55	0.52	2.31	0.52	1.84	1.26	0.46	1.17	0.46	0.69	0.71	1.08	1.37
43	170	3	95	1	10.48	5	1	Female	AD	NoDiabetes	0.68	1.2	0.83	1.29	1.66	0.92	2.74	0.79	1.07	0.5	3.89	5.7	1.34	1.89	5.5	1.22	1.62	2.78	0.32	1.03	1	2.63	1.19	1.22	0.41	1.51	5.71	0.41	1.54	0.45	5.74	1.06	1.16	0.84	0.73	2.51	0.82	1.01	1.14
44	335	2	81	2	9.6	2	1	Male	AD	NoDiabetes	0.5	1.01	2.31	2.05	1.35	0.64	4.6	0.7	0.72	3.24	1.23	8.58	0.83	5.51	5.12	5.48	3.56	3.62	0.16	0.46	1.15	13.5	0.35	4.39	0.68	1.9	16.5	0.59	2.49	0.98	5.84	2.34	0.48	0.78	0.53	0.69	1.28	1.21	1.7
45	240	0	98	1	4.88	3	1	Female	AD	NoDiabetes	0.33	0.93	1.76	1.17	1.08	1.5	1.21	0.48	0.37	0.57	1.33	4.38	1.34	3.18	1.79	3.1	1.26	1.65	0.03	0.25	0.89	10.05	1.41	1.35	0.62	0.5	7.74	0.28	1.07	0.5	10.92	1.19	0.89	0.83	0.57	0.45	0.26	0.8	1
46	739	5	90	1	7.2	6	1	Female	AD	NoDiabetes
47	555	3	84	1	5.92	4	1	Female	AD	NoDiabetes	0.23	1.11	3.9	1.73	1.12	1.32	5.25	0.95	0.85	2.01	2.44	11.23	0.86	5.65	5.91	6.45	4.84	3.81	0.03	0.24	2.42	25.12	0.24	5.93	0.36	1.47	29.24	0.48	1.49	0.35	1.93	0.55	0.37	0.44	0.41	0.2	0.13	1	3.09
48	259	3	90	1	2.88	5	1	Female	AD	NoDiabetes	0.86	1.27	0.97	1.15	0.75	0.64	1.71	0.86	0.86	1.6	2.77	3.94	1.13	1.83	2.55	1.36	1.31	1.14	0.82	1.08	0.93	12.21	1.01	3.88	0.75	1.93	2.21	0.82	1.97	1.15	1.01	0.91	0.72	0.99	0.66	0.86	0.54	1.15	1.49
49	1000	2	97	1	0.76	4	1	Female	AD	NoDiabetes	1	1.27	0.76	1.58	1.32	0.84	1.46	1.12	1.24	1.36	0.72	3.76	0.76	0.43	1.079	1.19	1.21	2.25	0.4	1.06	1.36	11.82	0.75	1.34	1.01	1.01	3.35	0.92	1.96	1.49	1.22111	0.77	0.87	1.05	1	0.99	0.82	1.44	1.47
50	335	5	88	1	10.92	5	1	Female	AD	OralOnly	0.28	0.78	3.52	1.03	1.65	1.24	3.85	0.75	0.73	1.71	2.28	13.08	0.99	2.55	3.15	9.34	7.32	3.25	0.03	0.28	2.24	37.09	0.81	5.23	0.31	1.77	21.76	0.49	1.54	0.7	-0.03	0.31	0.43	0.55	0.38	0.35	0.08	0.73	1.75
51	180	5	96	2	9.77	5	1	Male	AD	OralOnly	0.5	1.3	0.75	1.25	0.77	1.01	2.8	0.49	0.53	0.2	0.94	2.91	1.24	2.78	1.76	3.01	2.48	2.96	0.05	0.34	1.34	5.8	0.55	1.66	0.35	1.11	8.94	0.27	1.41	0.55	0.51	0.69	0.47	0.71	0.26	0.87	0.27	1.28	2.05
52	130	3	91	1	15.14	5	1	Female	AD	OralOnly	0.68	1.1	0.8	1.17	1.24	1	3.4	0.61	0.75	0.8	0.38	1.11	1.43	3.32	1.36	3.27	2.61	2.98	0.08	0.72	1.25	3.18	0.73	2.4	0.75	2.29	4.23	0.27	2.24	0.64	2.68	1.56	0.75	1.09	0.31	0.72	0.53	1	1.29
53	883	3	75	2	18.88	6	1	Male	AD	OralOnly	0.7	0.77	1.72	1.81	0.92	1.09	1.69	0.67	0.83	1.09	1.38	6.12	2.09	4.88	4.42	7	2.67	5.52	0.06	0.58	1.53	10.78	1.25	4.84	0.62	1.23	19.15	0.45	1.33	0.56	6.6	2.4	0.76	0.91	0.5	0.43	1.18	0.8	2.19
54	170	5	94	2	9.54	5	1	Male	AD	Diab+T2D-Meds
55	1140	3	90	1	12.8	6	1	Female	AD	OralOnly	0.23	0.72	4.94	2.25	1.04	3.05	3.82	0.77	1.27	1.14	2.36	8.03	0.92	4.05	4.97	2.37	3.64	3.74	0.03	0.49	3.59	24.93	0.43	4.99	0.34	1.25	32.04	0.58	1.11	0.65	4.3	0.86	0.63	0.69	0.56	0.23	1.22	0.82	2.59
56	810	3	82	1	5.04	3	1	Female	AD	OralOnly	0.58	0.89	0.46	0.62	2.59	1.41	2.47	0.63	1.48	0.41	0.47	1.07	0.81	1.71	0.79	1.42	2.36	1.69	0.04	1.29	2.86	1.26	0.56	2.03	1.23	2.91	1.36	0.5	1.64	0.76	2.1	1.22	1.09	1.02	0.28	1.26	0.75	0.98	1.36
57	976	1	73	2	4.72	1	1	Male	AD	OralOnly	1.1	0.84	1.65	1.9	1.01	1.19	1.47	0.49	0.52	0.37	1.11	4.79	3.76	4.53	3.81	3.32	1.53	3	0.02	0.44	1.11	5.63	2.75	2.47	0.44	0.79	8.85	0.26	1.09	0.35	4.85	2.33	1.2	0.84	0.66	1.52	0.81	0.75	1.45
58	290	3	90	1	4.08	3	1	Female	AD	OralOnly	0.37	1.04	2.79	1.62	0.9	0.69	2.05	0.77	0.49	2.62	1.59	7.6	0.47	4.42	3.72	6.18	4.23	2.78	0.16	0.35	1.02	17.12	0.21	4.19	0.66	0.76	17.2	0.61	1.86	0.59	4.51	1.27	0.3	0.63	0.4	0.25	0.69	1.27	1.72
59	165	5	83	1	7.68	6	1	Female	AD	OralOnly	1.64	1.15	0.95	1.78	2.93	2.08	3.4	0.66	1.2	0.55	0.52	1.2	4.6	1.86	2.22	1.51	2.79	0.78	0.09	0.95	1.52	1.16	4.17	0.9	0.78	1.26	5.47	0.4	1.87	1.44	2.02	2.06	1.82	0.9	1	1.83	0.41	1.08	2.88
60	172	2	83	1	7.6	6	1	Female	AD	OralOnly	0.87	1.12	1.64	1.52	0.77	1.12	1.43	1.17	0.53	1.21	1.72	1.2	0.91	3.51	1.97	1.63	2.61	1.03	1.43	1.28	0.67	1.33	1.06	2.12	1.13	0.93	3.76	0.94	1.56	0.92	3.48	1.71	1.08	0.99	1	0.97	1.46	1.26	1.34
61	276	0	67	1	10.56	3	1	Female	AD	OralOnly	0.39	0.88	2.72	0.31	1.12	2.71	3.34	0.73	1.13	1.44	2.29	6.41	0.86	1.23	1.98	6.93	4.75	2.16	0.05	0.59	1.98	27.3	0.52	3.29	0.42	1.37	15.17	0.49	1.7	0.61	2.96778	1.33	0.67	0.61	0.27	0.66	0.07	0.63	1.34
62	180	3	87	2	0.48	3	1	Male	AD	OralOnly	1.25	1.42	0.87	0.79	1.93	1.84	5.66	0.92	0.88	2.02	0.98	1.51	1.05	2.06	0.84	2.11	4.24	3.61	0.52	0.65	1.04	2.58	0.56	1.27	1.13	1.34	9.68	0.57	2.53	2.68	0.92	0.7	0.45	0.95	0.49	0.69	0.54	1.7	1.38
63	155	1	90	1	5.55	3	1	Female	AD	OralOnly	0.97	1.09	0.58	1.01	0.79	0.8	0.71	0.74	0.44	1.11	1.97	1.54	2.12	2.6	1.72	1.65	1.13	1.6	0.21	0.52	0.85	2.37	1.51	1.84	0.76	1.16	3.92	0.32	1.4	0.93	0.87	1.07	0.72	0.95	0.47	1.12	0.44	1.14	1.24
64	285	4	81	2	20	6	1	Male	AD	InsulinOnly	0.43	0.97	0.66	0.62	1.78	2.1	4.02	0.65	1.81	1.06	0.78	1.12	0.84	1.45	1.32	3.65	3.63	2.88	0.04	0.88	2.63	8.8	0.4	3.23	0.57	1.44	14.57	0.22	1.79	0.7	0.83	0.85	1.05	0.96	0.17	0.87	0.4	0.8	2.91
65	125	1	90	1	6.34	5	1	Female	AD	InsulinOnly	0.59	1.2	1.02	1.51	1.07	0.38	2.68	0.62	0.6	1.33	0.93	1.8	0.74	3.64	1.94	3.2	2.2	2.58	0.22	0.42	0.97	4.69	0.24	2.86	0.66	2.29	12.51	0.33	2.25	0.4	2.21	1.21	0.41	0.98	0.41	0.95	0.67	1.2	1.56
66	260	5	94	1	19.84	6	1	Female	AD	InsulinOnly	0.25	0.94	2.45	4.4	1.09	0.97	6.06	0.73	1.08	1.84	3.12	7.71	1.32	3.63	3.12	18.81	5.42	5.61	0.04	0.34	1.75	13.81	0.37	10.91	0.26	1.4	9.579	0.7	1.79	0.76	5.56	6.26	0.52	0.58	0.87	0.27	2.1	0.75	3.12
67	440	1	78	2	6.72	6	3	Male	AD	InsulinOnly	0.54	0.91	1.44	1.64	1.03	2.49	3.32	0.9	1.51	0.83	0.94	3.91	0.94	3.07	2.02	4.05	5.47	2.75	0.09	1.06	2.32	9.13	1.07	3.77	0.63	1.61	2.2	0.64	1.28	1.03	6.33	1.46	1.29	0.91	0.43	0.77	1	0.8	3.31
68	635	0.5	69	1	6.48	5	2	Female	AD	InsulinOnly	0.7	1.34	1.41	2.42	0.47	0.37	1.45	0.83	0.33	1.94	0.89	2.91	0.67	4.68	2.77	3.06	1.05	1.49	0.53	0.48	0.47	2.38	0.41	2.66	0.85	0.82	8.37	0.38	1.94	0.46	6.36	2.22	0.32	0.99	0.52	0.53	1.07	1.74	1.45
69	810	5	80	1	12.48	6	1	Female	AD	InsulinOnly	0.32	0.87	1.48	1.21	1.71	3.8	3.21	0.95	3.56	0.62	0.66	4.35	0.23	2.84	1.44	3.17	2.5	2.35	0.12	2.03	6.12	6.75	0.86	3.95	0.59	2.24	2.31	0.7	1.06	0.84	8.08	1.59	1.96	1.01	0.3	0.78	2.65	0.78	4.16
70	498	2	73	2	7.93	6	2	Male	AD	InsulinOnly	0.26	0.64	4.39	2.65	0.96	1.16	1.05	0.83	0.82	2.6	2.85	8.35	0.94	1.978	2.42167	12.38	0.39	1.978	0.09	0.42	1.98	11.57	0.9	3.71167	0.37	1.45	22.64	0.73	1.79	0.7	4.172	2.22625	0.6	0.69	0.36	0.13	0.723	0.68	1.338
71	264	5	67	2	6.91	3	3	Male	AD	InsulinOnly	0.95	1.02	1.1	1.11	0.9	0.46	0.69	1.03	0.79	1.04	1.47	0.87	1.38	1.48	0.8	11.35	0.57	1.08	0.59	1.06	0.65	11.62	0.6	1.22	0.99	1.15	11.18	0.74	1.37	1.2	1.43	1.06	0.95	1.1	0.94	0.97	0.89	1.04	0.94
72	890	5	100	1	0	3	1	Female	AD	InsulinOnly	0.51	0.82	3.12	0.65	1.07	1.18	5.31	0.7	1.07	2.02	2.5	13.95	1.08	5.19	5.68	10.67	2.81	7.72	0.08	0.22	1.25	15.51	0.39	5.41	0.23	1.48	43.12	0.9	1.58	1.21	3.02	1.28	0.37	0.5	0.86	0.28	0.96	0.59	0.96
73	545	1	89	1	7.04	3	3	Female	AD	InsulinOnly	0.69	1.11	0.56	1.12	0.82	1.09	1.9	0.65	1.27	1.24	0.25	0.99	1.01	1.28	0.37	1.63	2.98	3.15	0.26	0.86	1.54	1.96	0.64	1.14	0.64	2.1	3.8	0.35	1.49	1.26	0.49	0.74	0.62	1.03	0.38	0.67	0.33	1.23	2
74	330	3	94	1	4.72	5	3	Female	AD	InsulinOnly	0.5	1.26	2.28	2.27	0.84	0.58	2.6	0.72	0.68	2.63	0.91	3.7	0.72	4.3	3.01	7.27	2.31	5.78	0.15	0.26	1.36	11.1	0.22	3.37	0.59	1.79	26.23	0.44	1.73	0.57	2.45	0.68	0.35	0.62	0.39	0.5	0.46	1.46	1.77
75	1018	2	83	1	7.79	6	1	Female	AD	Diab+T2D-Meds
76	145	3	83	1	7.92	6	1	Female	AD	Ins_Oral	0.98	1.3	0.47	1.28	1.45	0.56	1.68	0.85	0.82	1.54	1.71	0.55	1.03	1.44	0.92	1.25	1.52	2.06	0.54	0.79	1.45	1.61	0.57	0.96	0.76	1.58	2.58	0.52	2.08	1.76	0.95	0.94	0.65	1.05	0.49	1.31	0.46	1.31	2.07
77	805	5	80	2	15.68	3	1	Male	AD	Diab+T2D-Meds
78	230	4	83	2	7.24	6	1	Male	AD	Ins_Oral	0.93	1.13	0.62	1.16	1.19	1.05	2.02	0.83	1.16	1.25	0.63	1.03	0.84	1.68	1.12	1.71	1.67	1.75	0.38	1.1	1.64	2.14	0.67	1.99	0.71	2.92	3.78	0.46	1.94	0.67	0.74	1.03	1.01	1.26	0.53	1.56	0.91	1.24	1.55
79	145	1	81	1	7.2	3	1	Female	AD	Ins_Oral	0.77	0.92	5.25	3.78	1.44	0.91	3.65	0.9	0.64	2.09	2.78	7.35	1.55	11.63	1.3	5.63	4.36	1.11	0.13	0.6	1.43	8.25	3.27	6.65	1.45	1.19	9.09	0.73	2.06	0.62	17.23	5.36	1.27	1.1	0.94	0.75	2.2	1.31	1.54
80	208	3	82	1	6.08	8	2	Female	AD	Ins_Oral	1.12	1.03	1.12	1.32	0.53	0.67	0.56	0.87	0.69	0.88	1.91	2.06	2.04	1.55	1.29	1.14	0.39	1.54	0.87	1.04	0.66	1.78	1	1.46	0.71	1.14	1.75	0.51	1.23	1.16	1.27	1.27	1.02	1.01	0.98	1.23	0.75	1.06	0.86
81	680	3	94	1	4.8	4	1	Female	AD	Diab+T2D-Meds
82	1262	3	92	1	2.3	3	1	Female	AD	Ins_Oral	0.87	1.08	1.42	0.86	0.92	0.44	0.81	0.7	0.91	1.09	0.56	1.12	0.6	1.42	0.67	1.1	1.27	1.14	0.42	0.94	2.11	1.25	0.48	1.85	0.92	2.15	3.68	0.49	1.32	0.45	0.56	0.64	0.88	0.93	0.42	1.62	0.66	1.28	1.98
83	210	0	95	1	5.36	5	1	Female	AD	Diab+T2D-Meds
[truncated: 11 more columns]
